# Supplementary material for: Interpretation of Data Workshop in the Pediatric Preclerkship Educational Exercises (PRECEDE) Curriculum
Source: MedEdPORTAL. 2016 Nov 10;12:10496. doi: 10.15766/mep_2374-8265.10496 (PMC6440424; doi:10.15766/mep_2374-8265.10496)
Supplement: Supplementary file 1 — A. PowerPoint Guide for Lead Facilitator.doc B. Interpretation of Data.ppt C. Small-Group Facilitator Guide.doc [file mep-12-10496-s001.zip]

Archive with 4 entries (4 files):
- _Educational Summary Report_10496.pdf
- A. PowerPoint Guide for Lead Facilitator.doc
- B. Interpretation of Data.ppt
- C. Small-Group Facilitator Guide.doc
